# Supplementary material for: Optical Halo: A Proof of Concept for a New Broadband Microrheology Tool
Source: Micromachines (Basel). 2024 Jul 7;15(7):889. doi: 10.3390/mi15070889 (PMC11278636; doi:10.3390/mi15070889)
Supplement: Supplementary file 1 [file micromachines-15-00889-s001.zip]

Archive with 1 entries (1 files):
- micromachines-3054397-supplementary.pdf
